# Supplementary material for: Transcriptomic and GC-MS Metabolomic Analyses Reveal the Sink Strength Changes during Petunia Anther Development
Source: Int J Mol Sci. 2018 Mar 23;19(4):955. doi: 10.3390/ijms19040955 (PMC5979359; doi:10.3390/ijms19040955)
Supplement: Supplementary file 1 [file ijms-19-00955-s001.zip]

Archive with 3 entries (2 files):
- ijms-275446-suppl-final/
- ijms-275446-suppl-final/Figures S1-S4.docx
- ijms-275446-suppl-final/Table S1-S3.xlsx
