# Supplementary material for: Transcriptomic and GC-MS Metabolomic Analyses Reveal the Sink Strength Changes during Petunia Anther Development
Source: Int J Mol Sci. 2018 Mar 23;19(4):955. doi: 10.3390/ijms19040955 (PMC5979359; doi:10.3390/ijms19040955)
Supplement: Supplementary file 1 [file ijms-19-00955-s001.zip › ijms-275446-suppl-final/Table S1-S3.xlsx]

## Sheet: Table S1
Table S1. Statistics of the RNA-sequencing experiments.
Sample ID	Total Reads	Total Base Pairs (bp)	Total Alignment Reads (%)	GC (%)	Q20 (%)
stage1	55537818	4998403620	89.7	43.48	98.6
stage2	51499504	4634955360	90.2	43.25	98.58
stage3	51541180	4638706200	89.8	43.47	98.5

## Sheet: Table S2
Table S2. The top ten core different metabolites influencing the separation of different stages of petunia anthers.
Number	Retention Time(min)	Metabolite Name	Stage1	P value（A&B）	Stage2	P value（B&C）	Stage3	P value（A&C）
			A		B		C
1	30.25	Fructose	1.00±0.06	0	5.66±0.33	0.042	2.20±0.08	0
2	30.74	Glucose	1.00±0.07	0	6.24±0.42	0	1.95±0.08	0.017
3	29.19	Citric acid	1.00±0.20	0.038	0.21±0.01	0	4.57±0.38	0
4	12.92	Unknown1	1.00±0.17	0	439.48±67.68	0.159	338.21±49.03	0
5	23.45	Threonic acid	1.00±0.06	0	2.21±0.06	0	1.47±0.09	0
6	22.39	5-oxo-Proline	1.00±0.2	0.524	1.31±0.14	0	5.83±0.52	0
7	21.71	Butanedioic acid	1.00±0.09	0	1.58±0.07	0	0.73±0.09	0.04
8	28.22	Unknown2	1.00±0.38	-	0.72±0.33	0	11.98±2.08	0
9	28.82	Galactaric acid	1.00±0.14	0	4.30±0.23	0	1.12±0.27	0.079
10	15.44	Serine	1.00±0.22	0.005	2.49±0.19	0	6.52±0.47	0

## Sheet: Table S3
Table S3. List of primer sequences.
Name	Primer(5'--------3')
BHLH1-F	TCAAATAACTGGGGTGAAATGAA
BHLH1-R	ATCAGGAGGGGTTGGGAGA
BHLH2-F	CTTTGTGAAGGTGTTCCGTGAG
BHLH2-R	CTTGAACCATTTCGCTATCCC
BHLH3-F	TGCGAACTGAAGCCCAGAA
BHLH3-R	TGTTGCCAGCGACTTGTCC
BHLH5-F	GCCAACAAGGGTTCAAACTATTC
BHLH5-R	CGGCTGGATGGTTCTTCTTATT
C2H21-F	CCAGAAAGACGACGATGATACC
C2H21-R	AAATAAAGATTCGCAAAAGAGGAG
C2H22-F	GAGACGGAAGGTGTATTGCTGA
C2H22-R	TTGCCCTAACTCACAAATAAACG
C2H23-F	TTTCAGCTAAGCTACCTACCTCCTC
C2H23-R	CACAGTGTTCCGCTCATCCC
C2H24-F	CAAGCATTGGGTGGGCATA
C2H24-R	GTGGCAGTGACATTGACAGGTT
C2H25-F	GAGTTGTTAGATGAAGGGGTTGG
C2H25-R	CTATGTCCACCTAATGCCTGATG
ERF1-F	GCATCCCATCCTTTGCTTCT
ERF1-R	GCCATTCTTCTTTTGGTTGAGT
ERF2-F	CGACACGGCGGAGGATG
ERF2-R	CGACGGCAAAGGGAAGTT
ERF3-F	GTTTGGCTTGGAACTTTTGACA
ERF3-R	ACTGTTCTGACTGGGGCTACG
ERF6-F	AGAATCAAATGAATAACTGGAAACG
ERF6-R	CAGCATCTTCAGGGGTCTCATA
WOX2-F	AAAGCCCGTGAAAGACAAAAG
WOX2-R	GGACAGTGAACGCCTGGATTA
FBP2-F	ATGGCTTCTTTCATCCTTTGG
FBP2-R	CCCTGCTCCTCCTACTGTTATTG
PMADS1-F	CAAACAAACAGGCAAGTGACATA
PMADS1-R	AGTTCCAAAGATCAACTCCAACA
PMADS9-F	CGTGCCGAAGCAAGAACA
PMADS9-R	TGCCTAACAACCGCAACTGA
PGM-F	GCTTGGTTATCTATCCTTGCCTAT
PGM-R	TCTGAACGGACTCCCTTTACAAT
UGP2-F	CGTAGAGTTGCTGCCCACC
UGP2-R	AGCCTCCAAGACGCCAAG
NV5-F	TCCCCTTTTGCCATAGTTCCT
NV5-R	GTGGTGGAAAGTTTTGGAGCC
NV11-F	GTGTATAAATAGGGTGACGGGAAAT
NV11-R	AATCAATGAAGCCAAGGACGA
SS1-F	TGCCCTGGTTCCTTTACTCTT
SS1-R	AATCCCAAATTCTTGTAGGTTGC
GS-F	GAGGTTAAGTTTGCTGAAAGGTG
GS-R	AAAGCCATCCAGAACAGAGTGT
FRK4-F	GCGTAGCGTCTGCTGTTTGTC
FRK4-R	TGTTATCCTTCTCTATCTTTGCCACT
FRK9-F	GGCATTCTGAGCATTTGGGA
FRK9-R	GTTTGGGTGGAAAAGTTTAGTCA
FRK10-F	GGTGAAATGTTGGAGTAATCGTAG
FRK10-R	CTTTCTCCGCTGCTTACACT
HXK2-F	TTTCTCATCGGTGGACCAAAC
HXK2-R	TGCCCATTTACTTGATTTACGC
HXK3-F	GACATCATCATCCCAGTATCTTGC
HXK3-R	CAAGTGGACAAAGGGGTTCG
SUS1-F	AGTTGCGAATGTTGGAAGACC
SUS1-R	GGGCACGTAACGGTGAGC
SUS6-F	CTGGTGGTCAGGTGGTCTATGT
SUS6-R	ATGCTTTGTATTGTTGATTGGTTC
SPS3-F	AATGAGGATGAGTGTTCCGATTC
SPS3-R	ACTTACTGGCAGTGGTGAGACC
PSAO-F	AAGAAGCCTGAGTTGAGGGATG
PSAO-R	TCAGCAAACAAAGCAAAGAAAAG
PC-F	CAGAGTAAGTCTCCCCTGGTCC
PC-R	TCCTGGAAACTTCAGCGTAGC
FD-F	CCTTGTGGGTCTCAATGGTAAC
FD-R	CGTGCTCATCTTGTGCTGGTA
LHCA1-F	GAGGTAAGAAGGACGGGGTTG
LHCA1-R	AAGCATTGATGAGCTGTGGC
RBCS-F	AGCTCCAAGAGGCCAAGAAT
RBCS-R	AAAACAAACTGCCCCTAAATACA
RBCL-F	GATGAGGTTTGCTCGATTTGTG
RBCL-R	TTGGTGCTTGTGGCTACTGC
CHLG1-F	AAAAGCGTTGAAGGAGATAGAGC
CHLG1-R	GATACCCTGCCACTGATAACTGAG
CAO-F	ATGTTTTGAGCAAGAGGGAATG
CAO-R	ATGTATGGGTGAAAGGAGCGT
PORA1-F	TGACTTGGATGGGAAACGAT
PORA1-R	AGAGAAGGCACGGAAGCTATG
HEMA1-F	AGACTGTTCCCACCATCAAGAA
HEMA1-R	CGGCTGTCACTCCCATCAC
HEME1-F	CTTATGAGACAAGCAGGGAGGTA
HEME1-R	CCCCATCAGGCTGGAAAAC
HEMG1-F	TGAGCAGTTCGTGCGTCG
HEMG1-R	TTGAGGGGTCACCAGCGTA
CHLD1-F	TCTATGGCTGCTACAGATAAATGG
CHLD1-R	ACCCAGCAGTCACTCCTAAACA
CHLH-F	GGGATTAGACTTTTCGGGGC
CHLH-R	GGCAATGCGACAATGTAAGG
CHLI-F	CATTTTCTCCCTCTTCCCATCT
CHLI-R	GCTATCCTCGGCAAGTTTCTGA
CRD1-F	GTGCCAGGACGAGAACCG
CRD1-R	ACATTGTGACATAAACCGAAAGG
HEMC1-F	CCCCGAAAGGTTCAGGTTAC
HEMC1-R	GCTCCCTCTTCAGCCAAGTC
PAO1-F	AAAACCCCAAGGTCCAGAGG
PAO1-R	GCAACAGTGACAATCCAACGC
RCCR1-F	TTTCATACTTGGTAGTTGGGTTCAC
RCCR1-R	CAAATAGGCTGAAAGGCTTGTAAT
NYC1-F	TTCCACTTCCTTTTACAACTCGC
NYC1-R	GGTCTCAGGCAGCTTCAATCA
